# Supplementary material for: Hypomethylation of ATP1A1 Is Associated with Poor Prognosis and Cancer Progression in Triple-Negative Breast Cancer
Source: Cancers (Basel). 2024 Apr 25;16(9):1666. doi: 10.3390/cancers16091666 (PMC11083557; doi:10.3390/cancers16091666)
Supplement: Supplementary file 1 [file cancers-16-01666-s001.zip]

Archive with 1 entries (1 files):
- cancers-2952688-supplementary.pdf
